# Supplementary material for: Co-application of bio-fertilizer and salicylic acid improves growth, photosynthetic pigments and stress tolerance in wheat under drought stress
Source: PeerJ. 2020 Oct 27;8:e9960. doi: 10.7717/peerj.9960 (PMC7597624; doi:10.7717/peerj.9960)
Supplement: Supplemental Information 1 — All the data in triplicates which were statistically analyzed and represented as figures and tables. [file peerj-08-9960-s001.xlsx]

## Sheet: Table 1, 2
Treatments	SL	SFW	SDW	RWC	LA	RL	RFW	RDW		Treatment	SL	Letter	SE
Control	25	0.17	0.05	77.1	12	10.3	0.077	0.035		C	24.867	F	0.46667
Control	25.6	0.13	0.01	73.7	13.24	10.1	0.077	0.032		BF	30.5	B	0.32146
Control	24	0.104	0.05	77.3	12.96	10.5	0.079	0.031		SA	29.433	BC	0.12019
BF	30.4	0.35	0.18	85	17.4	17.7	0.226	0.08		BF+SA	34.8	A	0.45092
BF	30	0.352	0.19	85.5	17.17	17.9	0.259	0.07		C+D	18.367	G	0.70553
BF	31.1	0.36	0.19	85.9	18.9	17.7	0.298	0.084		BF+D	28.233	D	0.1453
SA	29.6	0.32	0.142	82.9	18.56	16.7	0.194	0.072		SA+D	26.433	E	0.21858
SA	29.5	0.3	0.146	84.9	17.8	16.5	0.146	0.069		BF+SA+D	29.167	CD	0.120185
SA	29.2	0.3	0.14	85.7	18.7	16.5	0.149	0.067
BF+SA	34.4	0.4	0.23	89.4	19.2	19.7	0.477	0.09			SFW	Letter	SE
BF+SA	34.3	0.426	0.27	90.1	19.84	19.5	0.424	0.091		C	0.1347	E	0.01919
BF+SA	35.7	0.414	0.25	90.1	19.88	19.7	0.435	0.08		BF	0.354	B	0.00306
CD	18.1	0.13	0.03	15.7	11.37	13.3	0.218	0.041		SA	0.3067	C	0.00667
CD	19.7	0.132	0.04	14.6	11.1	12.2	0.242	0.04		BF+SA	0.4133	A	0.00751
CD	17.3	0.124	0.035	19.2	9.2	13.7	0.204	0.04		C+D	0.1287	E	0.0024
BFD	28	0.291	0.12	47.8	14.87	17.3	0.507	0.201		BF+D	0.28	C	0.00635
BFD	28.2	0.28	0.13	42.8	14.5	17	0.52	0.209		SA+D	0.223	D	0.00551
BFD	28.5	0.269	0.131	47.4	14.6	17.2	0.561	0.212		BF+SA+D	0.3493	B	0.010899
SAD	26	0.228	0.119	42.7	12.5	17.3	0.476	0.207		Treatment	SDW	Letter	SE	SDWD	Letter	SE
SAD	26.6	0.212	0.112	42.3	12.4	17.8	0.464	0.206		C	0.0367	F	0.01333
SAD	26.7	0.229	0.101	41.1	12.92	16.7	0.486	0.209		BF	0.1867	C	0.00333
B.F+SAD	29	0.345	0.212	56.1	18.88	18	0.618	0.3		SA	0.1427	D	0.00176
B.F+SAD	29.4	0.37	0.21	53.6	18.3	18	0.595	0.32		BF+SA	0.25	A	0.01155
B.F+SAD	29.1	0.333	0.203	57.7	18.1	18.3	0.618	0.32		C+D	0.035	F	0.00289
										BF+D	0.127	DE	0.00351
										SA+D	0.1107	E	0.00524
										BF+SA+D	0.2083	B	0.002728
										Treatment	RL	Letter	SE	RLD	Letter	SE
										C	10.3	F	0.11547
										BF	17.767	BC	0.06667
										SA	16.567	D	0.06667
										BF+SA	19.633	A	0.06667
										C+D	13.067	E	0.44845
										BF+D	17.167 CD	CD	0.08819
										SA+D	17.267	C	0.31798
										BF+SA+D	18.1	B	0.1
											RFW	Letter	SE	RFWD	Letter	SE
										C	0.0777	F	0.00067
										BF	0.261	D	0.02081
										SA	0.163	E	0.01552
										BF+SA	0.4453	C	0.01615
										C+D	0.2213	D	0.0111
										BF+D	0.5293	B	0.01627
										SA+D	0.4753	C	0.00636
										BF+SA+D	0.6103	A	0.007667
											RDW	Letter	SE	RDWD	Letter	SE
										C	0.0327	E	0.0012
										BF	0.078	CD	0.00416
										SA	0.0693	D	0.00145
										BF+SA	0.087	C	0.00351
										C+D	0.0403	E	0.00033
										BF+D	0.2073	B	0.00328
										SA+D	0.2073	B	0.00088
										BF+SA+D	0.3133	A	0.006667
											LA	Letter	SE
										C	12.733	D	0.37547
										BF	17.823	B	0.54241
										SA	18.353	B	0.2796
										BF+SA	19.64	A	0.2203
										C+D	10.557	E	0.6828
										BF+D	14.657	C	0.1105
										SA+D	12.607	D	0.1593
										BF+SA+D	18.427	B	0.233904
											RWC	Letter	SE
										C	76.033	C	1.16809
										BF	85.467	B	0.26034
										SA	84.5	B	0.83267
										BF+SA	89.867	A	0.23333
										C+D	16.5	G	1.38684
										BF+D	46	E	1.60416
										SA+D	42.033	F	0.48074
										BF+SA+D	55.8	D	1.19304

## Sheet: Fig 2,3,4
			mg/g	nmol/g FW		ug/g	ug/g
Treatments	Chlorophyll a	Chlorophyll b	Car	MDA	MDAR	Proline	Protein
Control	1.039		1.276	0.09	0.11613	0.153	1.2
Control	1.041		1.271	0.08	0.27484	0.15	1.3
Control	1.042		1.298	0.09	0.23871	0.15	1.3
BF	1.483		1.485	0.07	0.44129	0.13	2.1
BF	1.65		1.419	0.06	0.429677	0.123	2.3
BF	1.676		1.451	0.065	0.489032	0.13	2.2
SA	1.683		1.37	0.075	0.31355	0.138	1.9
SA	1.465		1.39	0.072	0.25161	0.142	1.8
SA	1.476		1.32	0.073	0.27871	0.145	1.99
BF+SA	1.715		1.96	0.06	0.449032	0.101	3.67
BF+SA	1.788		1.64	0.061	0.421935	0.09	3.76
BF+SA	1.799		1.91	0.063	0.356129	0.099	3.9
CD	0.723		0.4155	0.655	0.437419	0.37	2.3
CD	0.699		0.4897	0.6897	0.363871	0.36	2.4
CD	0.701		0.4311	0.6311	0.402581	0.38	2.3
BFD	1.387		1.3	0.18	0.243871	0.623	4.2
BFD	1.325		1.52	0.182	0.0541935	0.643	4.1
BFD	1.3		1.63	0.187	0.274839	0.652	4.2
SAD	1.448		1.18	0.16	0.352258	0.56	3.8
SAD	1.425		1.27	0.167	0.317419	0.53	3.7
SAD	1.42		1.21	0.162	0.371613	0.59	3.89
B.F+SAD	1.629		1.4682	0.12	0.181935	0.92	5.6
B.F+SAD	1.56		1.4701	0.13	0.371613	0.93	5.67
B.F+SAD	1.594		1.4487	0.12	0.468387	0.923	5.89
CB	0.3058
CB	0.3123
CB	0.3137
BFB	0.5851
BFB	0.5456
BFB	0.5926
SAB	0.421
SAB	0.491
SAB	0.411
BF+SAB	0.599
BF+SAB	0.566
BF+SAB	0.5945
CDB	0.1315
CDB	0.1888
CDB	0.1419
BFDB	0.3233
BFDB	0.3375
BFDB	0.3104
SADB	0.294
SADB	0.354
SADB	0.297
B.F+SADB	0.49
B.F+SADB	0.467
B.F+SADB	0.49

## Sheet: Fig 5,6
		(EU/mg protein)
Treatments	CATL	SODL	APXL	POD
Control	7.57297	26.5	0.13	90.8
Control	7.61681	23.066	0.12	90.7
Control	7.73287	26.068	0.13	90.6
BF	4.04695	12.012	0.07	56.2
BF	4.00152	12.085	0.06	54.7
BF	4.22335	12.092	0.07	55.4
SA	5.0514	11	0.08	62.2
SA	5.01193	12.081	0.093	63.4
SA	5.09962	10.088	0.082	63.8
BF+SA	3.03122	14.4	0.04	49.9
BF+SA	3.08858	14.072	0.04	48.3
BF+SA	3.0783	13.677	0.045	49.5
CD	32.228	47	0.25	145
CD	32.172	50.071	0.24	149
CD	32.1352	48.089	0.25	140
BFD	63	104.2	0.54	190
BFD	68.4	103.082	0.53	192
BFD	62.2	102.075	0.54	193
SAD	51.5514	107.5	0.43	180
SAD	51.19	107.061	0.42	178
SAD	59.96	109.069	0.43	179
B.F+SAD	88.43	126.9	0.62	269
B.F+SAD	86.56	130.092	0.632	268
B.F+SAD	85.33	129.095	0.643	267
CR	8.7297	28.4	0.07	96.8
CR	9.16815	28.072	0.06	94.7
CR	8.73287	27.677	0.07	92.6
BFR	3.54695	14.012	0.15	60.2
BFR	3.60152	14.085	0.14	61.7
BFR	3.22335	14.092	0.14	62.4
SAR	4.5514	15	0.13	67.2
SAR	4.71193	15.081	0.12	68.4
SAR	4.59962	15.088	0.135	69.8
BF+SAR	2.83122	13.5	0.17	55.9
BF+SAR	2.48858	13.066	0.17	54.3
BF+SAR	2.6783	13.068	0.165	55.5
CDR	32.228	51	0.35	155
CDR	32.172	54.071	0.34	159
CDR	32.1352	52.089	0.34	150
BFDR	73	108.2	0.65	201
BFDR	78.4	107.082	0.64	201
BFDR	72.2	106.075	0.63	201
SADR	61.5514	105.5	0.55	190
SADR	61.19	105.061	0.543	185
SADR	49.96	103.069	0.534	189
B.F+SADR	98.43	130.9	0.72	289
B.F+SADR	96.56	134.092	0.78	288
B.F+SADR	95.33	133.095	0.73	287
	mnmol/g FW
Treatments	MDA		Treatments
Control	0.09		Control
Control	0.08		Control
Control	0.09		Control
BF	0.07		BF
BF	0.06		BF
BF	0.065		BF
SA	0.075		SA
SA	0.072		SA
SA	0.073		SA
BF+SA	0.06		BF+SA
BF+SA	0.061		BF+SA
BF+SA	0.063		BF+SA
CD	0.28		CD
CD	0.27		CD
CD	0.259		CD
BFD	0.18		BFD
BFD	0.182		BFD
BFD	0.187		BFD
SAD	0.16		SAD
SAD	0.167		SAD
SAD	0.162		SAD
B.F+SAD	0.12		B.F+SAD
B.F+SAD	0.13		B.F+SAD
B.F+SAD	0.12		B.F+SAD
CR	0.11613		CR
CR	0.27484		CR
CR	0.23871		CR
BFR	0.44129		BFR
BFR	0.429677		BFR
BFR	0.489032		BFR
SAR	0.31355		SAR
SAR	0.25161		SAR
SAR	0.27871		SAR
BF+SAR	0.449032		BF+SAR
BF+SAR	0.421935		BF+SAR
BF+SAR	0.356129		BF+SAR
CDR	0.437419		CDR
CDR	0.363871		CDR
CDR	0.402581		CDR
BFDR	0.243871		BFDR
BFDR	0.0541935		BFDR
BFDR	0.274839		BFDR
SADR	0.352258		SADR
SADR	0.317419		SADR
SADR	0.371613		SADR
B.F+SADR	0.181935		B.F+SADR
B.F+SADR	0.371613		B.F+SADR
B.F+SADR	0.468387		B.F+SADR

## Sheet: Fig 7,8
Treatments	SL	SFW	SDW	RWC	chl a	chlb	carotenoids	Protein	Proline	SODL	APXL	PODL	CATL	MDAL
C	24.867	0.1347	0.0367	76.033	1.0407	0.3106	1.2817	1.3667	0.151	25.211	0.1267	90.7	7.6409	0.0867
BF	30.5	0.354	0.1867	85.467	1.603	0.5744	1.4517	2.2	0.1277	12.063	0.0667	55.433	4.0906	0.065
SA	29.433	0.3067	0.1427	84.5	1.5413	0.441	1.36	1.8967	0.1417	11.056	0.085	63.133	5.0543	0.0733
BF+SA	34.8	0.4133	0.25	89.867	1.7673	0.5865	1.8367	3.7767	0.0967	14.05	0.0417	49.233	3.066	0.0613
C+D	18.367	0.1287	0.035	16.5	0.7077	0.1841	0.6454	2.3333	0.37	48.387	0.2467	144.67	32.178	0.2697
BF+D	28.233	0.28	0.127	46	1.3373	0.3237	1.4833	4.1667	0.6393	103.12	0.5367	191.67	64.533	0.183
SA+D	26.433	0.223	0.1107	42.033	1.431	0.315	1.22	3.7967	0.56	104.54	0.4267	179	54.234	0.163
BF+SA+D	29.167	0.3493	0.2083	55.8	1.5943	0.4823	1.4623	5.72	0.9243	128.7	0.6317	268	86.773	0.1233
Treatments	RL	RFW	RDW	SODR	APXR	PODLD	CATR	MDAR
C	10.3	0.0777	0.0327	28.05	0.1683	94.7	8.8769	0.003333
BF	17.767	0.261	0.078	14.063	0.1433	61.433	3.4573	0.002887
SA	16.567	0.163	0.0693	15.056	0.1283	68.467	4.621	0.000882
BF+SA	19.633	0.4453	0.087	13.211	0.0667	55.233	2.666	0.000882
C+D	13.067	0.2213	0.0403	52.387	0.3433	154.67	32.178	0.006064
BF+D	17.167 CD	0.5293	0.2073	107.12	0.64	201	74.533	0.002082
SA+D	17.267	0.4753	0.2073	104.54	0.5423	188	57.567	0.002082
BF+SA+D	18.1	0.6103	0.3133	132.7	0.7433	288	96.773	0.003333
